# Supplementary material for: Synthesis of Platinum Nanocrystals Dispersed on Nitrogen-Doped Hierarchically Porous Carbon with Enhanced Oxygen Reduction Reaction Activity and Durability
Source: Nanomaterials (Basel). 2023 Jan 21;13(3):444. doi: 10.3390/nano13030444 (PMC9919006; doi:10.3390/nano13030444)
Supplement: Supplementary file 1 [file nanomaterials-13-00444-s001.zip]

Archive with 1 entries (1 files):
- nanomaterials-2141788-supplementary.pdf
